# Supplementary material for: Determinants of human milk lactoferrin concentrations in rural Bangladesh
Source: PLOS Glob Public Health. 2026 Jan 12;6(1):e0005674. doi: 10.1371/journal.pgph.0005674 (PMC12795350; doi:10.1371/journal.pgph.0005674)
Supplement: S1 Table — Data presented are median (IQR) or n (%). aKruskal Wallis test for continuous variables and Pearson’s Chi2 or Fisher’s exact (when a cell had n<5) test for categorical variables. *p<0.05. Abbreviations: BMI=body mass index; MUAC=mid upper arm circumference; Hgb=hemoglobin; PHQ-9=Patient Health Questionnaire-9; GA=gestational age; SGA=small for gestational age; IQR=interquartile range. (XLSX) [file pgph.0005674.s001.xlsx]

## Sheet: Sheet1
S1 Table. Population characteristics of mother-infant dyads by tertile of human milk lactoferrin concentration at five months
	T2 Lactoferrin Tertile			p-valuea
	Low	Middle	High
	n=28	n=28	n=27
Maternal Characteristics
Age (years)	25.5 (22-30)	24.5 (21.5-27)	22 (20-25)	0.020*
Parity				0.554
Nulliparous	0 (0.0)	2 (7.1)	1 (3.7)
2025-01-02	12 (42.9)	15 (52.6)	13 (48.2)
3 or greater	16 (57.1)	11 (39.3)	13 (48.2)
Education (# years)	5.5 (3-8.5)	8 (6-8.5)	8 (5-9)	0.067
Wealth index	-0.01 (-0.9-0.9)	0.09 (-0.6-0.6)	0.2 (-1.4-1.1)	0.964
Continuous BMI (kg/m2)
Baseline	19.4 (18.0-21.4)	19.3 (17.5-22.4)	19.1 (18.5-21.9)	0.687
1 month postpartum	20.8 (19.2-22.9)	21.2 (18.7-22.9)	21.3 (20.6-23.9)	0.473
4 months postpartum	20.6 (18.7-21.8)	20.3 (18.3-22.4)	20.9 (19.5-23.5)	0.578
BMI category (baseline)				0.574
Underweight (<18.5)	9 (32.1)	12 (42.9)	6 (22.2)
Normal weight (18.5-22.9)	17 (60.7)	14 (50.0)	18 (66.7)
Overweight/Obese (≥23)	2 (7.1)	2 (7.1)	3 (11.1)
BMI category (0-6 days postpartum)				0.624
Underweight (<18.5)
Normal weight (18.5-22.9)	3 (11.1)	6 (23.1)	2 (8.0)
Overweight/Obese (≥23)	18 (66.7)	14 (53.8)	16 (64.0)
	6 (22.2)	6 (23.1)	7 (28.0)
BMI category (42-60 days postpartum)				0.119
Underweight (<18.5)
Normal weight (18.5-22.9)	2 (7.1)	8 (28.6)	5 (18.5)
Overweight/Obese (≥23)	23 (82.1)	16 (57.1)	15 (55.6)
	3 (10.7)	4 (14.3)	7 (25.9)
MUAC at enrollment (cm)	22.4 (21.6-23.4)	22.6 (21.4-23.8)	22.6 (22.0-26.4)	0.441
Low MUAC (<23 cm)	16 (57.1)	15 (53.6)	14 (51.9)	0.922
Anemia (Hgb <12 mg/dL)	19 (73.1)	19 (67.9)	19 (70.4)	0.916
Depression score	10 (7-11)	9.5 (7-12)	10 (8-12)	0.958
Depression score category				0.908
Minimal	1 (3.6)	3 (11.5)	3 (12.0)
Mild	12 (42.9)	10 (38.5)	9 (36.0)
Moderate	13 (46.4)	10 (38.5)	10 (40.0)
Moderately severe/severe	2 (7.1)	3 (11.5)	3 (12.0)
Exclusive breastmilk feeding
4 months postpartum	14 (50.0)	10 (35.7)	9 (33.3)	0.39
Season of T2 milk collection
Monsoon (Jun 15-Aug 14)	28 (100.0)	28 (100.0)	27 (100.0)	-
Infant Characteristics
Male sex	14 (50.0)	15 (53.6)	13 (48.2)	0.919
GA at delivery (weeks)	39.8 (38.6-40.6)	39.6 (38.8-40.4)	39.3 (38.1-40.7)	0.855
Preterm delivery	1 (3.6)	1 (3.6)	2 (7.4)	0.689
Birthweight (g)	2715 (2290-2895)	2720 (2515-2965)	2720 (2400-3000)	0.69
SGA	18 (64.3)	14 (50.0)	12 (44.4)	0.313
Data presented are median (IQR) or n (%).
aKruskal Wallis test for continuous variables and Pearson's Chi2 or Fisher’s exact (when a cell had n<5) test for categorical variables.
*p<0.05.
Abbreviations: BMI=body mass index; MUAC=mid upper arm circumference; Hgb=hemoglobin; PHQ-9=Patient Health Questionnaire-9; GA=gestational age; SGA=small for gestational age; IQR=interquartile range.
