# Supplementary material for: Determinants of human milk lactoferrin concentrations in rural Bangladesh
Source: PLOS Glob Public Health. 2026 Jan 12;6(1):e0005674. doi: 10.1371/journal.pgph.0005674 (PMC12795350; doi:10.1371/journal.pgph.0005674)
Supplement: S1 Data — (XLS) [file pgph.0005674.s003.xls]

## Sheet: MANUSCRIPT DATA
WHOWID	MATMUAC_BASELINE	PARITY_BASELINE	MOTHERAGE_BASELINE	MOTHEREDU_BASELINE	wi2_SES	wealth_quintile_1_SES	GESTATIONAL_AGE_BIRTH	INFANT_SEX	BIRTH_WEIGHT_AVG	PARITY_CAT	MATBMI	MATBMI_CAT	PRETERM	muac_low	HB	miris_true_protein_v1	miris_true_protein_v2	WeightZScore	SGA	bmi_pn2	bmi_pn1	season_bm2	season_bm1	bmicat_pn1	bmicat_pn2	lf_bode_mgdl1	lf_bode_mgdl2	mat_deptot_postnatal_t1	matdep_cat_pn	matdep_cat2_pn	anemia_12	exbm_t1	exbm_t2
11-109334	23.6	1	25	9	0.989442	4	37.1429	1	2570	1-2	17.4719	Underweight	0	0	12.2	1.1	0.7	-0.6974	0	18.4544	19.0098	MONSOON	SUMMER	2	1	7.837	11.8686	11	2	2	0	1	1
11-065501	28	2	27	8	0.411619	4	38.4286	1	2900	1-2	25.4629	Overweight	0	0	11.4	0.6	0.9	-0.3794	0	25.3695	23.1736	MONSOON	SPRING	3	3	10.9151	11.2724	2	0	1	1	1	0
11-107355	19.9	2	22	3	-1.55261	1	39.2857	0	2250	1-2	17.6496	Underweight	0	1	11.8	0.9	0.7	-2.4974	1	18.6115	18.5153	MONSOON	SUMMER	2	2	12.8255	10.5195	11	2	2	1	1	1
11-111279	22.3	1	22	3	-1.65351	1	40.2857	0	2980	1-2	17.6164	Underweight	0	1	11	1	0.9	-1.132	0	20.6801	20.7652	MONSOON	SUMMER	2	2	19.7468	11.8345	13	2	2	1	1	1
11-109314	21.4	2	26	9	0.617767	4	40.7143	0	3210	1-2	18.6801	Normal	0	1	10.9	0.8	0.7	-0.6837	0	18.6376	18.8929	MONSOON	SPRING	2	2	4.8771	8.1381	10	2	2	1	1	0
11-104443	28	6	33	5	0.131294	3	39	0	2540	3 or greater	25.7064	Overweight	0	0	11.3	0.1	0.9	-1.7562	1	22.7592	25.338	MONSOON	SPRING	3	2	10.2695	9.7064	9	1	1	1	1	0
11-106384	23.1	3	30	0	-0.644658	2	41	0	3150	3 or greater	19.9896	Normal	0	0	12	1	0.6	-0.9292	0	21.1779	22.3663	MONSOON	SPRING	2	2	12.5178	8.5835	7	1	1	0	1	0
11-070569	22.2	3	30	4	-1.65351	1	40	0	2730	3 or greater	19.6162	Normal	0	1	10.5	1	0.8	-1.6544	1	18.7989	19.8887	MONSOON	SUMMER	2	2	11.0606	7.9175	7	1	1	1	1	1
11-070573	23.3	4	30	10	1.83312	5	38.5714	1	2510	3 or greater	24.1699	Normal	0	0		0.8	0.8	-1.4997	1	23.3731	25.8078	MONSOON	SUMMER	3	3	9.962	10.6873	5	1	1		1	0
11-165533	27.1	99	20	10	2.64234	5	40.2857	1	2320	3 or greater	20.3973	Normal	0	0	11.1	1	0.8	-2.5033	1	28.5983		MONSOON	SUMMER		3	11.9886	8.2677	10	2	2	1	1	1
11-072472	23	99	19	3	0.826449	4	39.7143	1	2700	3 or greater	21.9907	Normal	0	0	14.1	1	0.9	-1.4023	1	19.483	21.1227	MONSOON	SPRING	2	2	14.992	9.8383	7	1	1	0	1	0
11-107351	19.9	1	23	6	-1.44737	1	37.5714	1	2260	1-2	16.6659	Underweight	0	1	13.5	0.8	0.9	-1.7471	1	14.7741	16.6659	MONSOON	SPRING	1	1	12.3606	11.7773	14	2	2	0	1	1
11-072465	22	2	22	5	1.4255	5	40.4286	0	2870	1-2	18.8347	Normal	0	1	10.1	0.8	0.2	-1.4542	1	21.4725	22.3981	MONSOON	SPRING	2	2	9.9438	11.3881	8	1	1	1	1	0
11-109321	22.6	1	20	9	0.203145	3	38.2857	1	2160	1-2	20.717	Normal	0	1	11.9	0.9	1	-2.2813	1	21.1155	20.54	MONSOON	SPRING	2	2	15.6239	12.2154	10	2	2	1	1	0
11-062677	20.1	3	30	0	-1.65351	1	39.7143	0	1950	3 or greater	17.2889	Underweight	0	1	12	0.9	0.9	-3.1915	1	18.6188	18.0963	MONSOON	SPRING	1	2	6.7022	10.2085	6	1	1	0	1	1
11-165535	22.4	2	24	5	-2.27395	1	38	1	2800	1-2	19.748	Normal	0	1	10.9	0.8	0.9	-0.4676	0	20.8358	22.1328	MONSOON	SUMMER	2	2	11.1668	9.8236	8	1	1	1	1	0
11-109332	22.4	99	25	10	0.888537	4	40.7143	1	2240	3 or greater	17.1874	Underweight	0	1	13.3	0.8	0.8	-2.7768	1	18.7333	19.9155	MONSOON	SUMMER	2	2	12.2381	6.8016	10	2	2	0	1	0
11-111261	21.5	4	25	7	-0.207976	3	41.4286	1	2890	3 or greater	19.1881	Normal	0	1	10.6	1.1	0.8	-1.3795	1	21.2157	20.8201	MONSOON	SPRING	2	2	15.2747	6.2797	13	2	2	1	1	0
11-106395	22	99	18	5	-0.207976	3	40.5714	0	2680	3 or greater	18.4035	Underweight	0	1	10.5	0.8	0.6	-1.9517	1	18.6516	20.3058	MONSOON	SUMMER	2	2	7.4336	3.3509	11	2	2	1	1	0
11-061664	22	3	26	2	-0.308881	3	35.8571	0	2150	3 or greater	18.2624	Underweight	1	1	10.1	0.8	0.8	-1.2849	1	20.8776	21.5868	MONSOON	SPRING	2	2	20.1686	11.3526	6	1	1	1	1	1
11-109324	23.1	1	20	9	-0.102734	3	40.5714	0	3110	1-2	19.2368	Normal	0	0	10.2	1	1.1	-0.8951	0	22.135	23.353	MONSOON	SUMMER	3	2	29.2081	5.3009	11	2	2	1	1	1
11-068604	27.6	3	30	2	0.0782583	3	40.7143	1	2730	3 or greater	23.2521	Normal	0	0	9.6	0.7	0.8	-1.6167	1	22.9714	23.8603	MONSOON	SPRING	3	2	11.5561	10.8752	17	3	2	1	1	1
11-109326	20.1	3	30	3	-0.102734	3	39.5714	0	2220	3 or greater	18.8757	Normal	0	1	11.9	0.7	0.8	-2.6456	1	19.2304	19.1516	MONSOON	SUMMER	2	2	3.9704	10.4734	7	1	1	1	1	1
11-069532	19	1	24	7	-1.21034	2	38.7143	1	2740	1-2	17.0966	Underweight	0	1	10.8	0.9	0.6	-0.934	0	18.6115	17.4862	MONSOON	SPRING	1	2	18.2129	11.2255	9	1	1	1	1	0
11-069541	23	3	30	8	0.988726	4	39.7143	1	3060	3 or greater	21.5029	Normal	0	0	11.7	1.2		-0.4315	0	22.3703	22.9182	MONSOON	SUMMER	2	2	24.9236	12.9886	5	1	1	1	1	1
11-068597	26.4	99	26	8	4.41165	5	41.8571	0	3180	3 or greater	21.2843	Normal	0	0	12	1	0.8	-1.1025	0	20.6051	24.8166	MONSOON	SUMMER	3	2	11.4807	10.5333	18	3	2	0	1	1
11-111268	21.6	1	26	3	-0.308881	3	41.4286	0	2680	1-2	19.9965	Normal	0	1		1.3	0.7	-2.1878	1	18.9687	20.6506	MONSOON	SPRING	2	2	9.8724	7.7291	14	2	2		1	0
11-107354	23.7	4	36	8	2.15898	5	39.8571	1	2760	3 or greater	21.6196	Normal	0	0	11.5	0.9	0.9	-1.289	1	20.518	21.2065	MONSOON	SUMMER	2	2	10.1456	2.4249	11	2	2	1	1	1
11-072469	20.2	99	21	7	0.992661	4	39.2857	0	2700	3 or greater	20	Normal	0	1	11	0.8	0.9	-1.4768	1	22.4	22.8889	MONSOON	SPRING	2	2	6.1562	20.0169	5	1	1	1	0	1
11-070561	23.3	5	35	7	-1.65351	1	40.2857	0	2740	3 or greater	19.3929	Normal	0	0	12		0.8	-1.7234	1	18.5588	20.8526	MONSOON	SPRING	2	2	12.4069	14.3366	6	1	1	0	1	1
11-066457	24	4	36	5	-0.726865	2	40.7143	0	3670	3 or greater	22.8633	Normal	0	0	9.8	1	0.9	0.4685	0	23.6239	27.3375	MONSOON	SPRING	3	3	6.9833	13.4632	1	0	1	1	0	0
11-106408	24.3	4	29	10	3.96004	5	41	1	2610	3 or greater	22.5778	Normal	0	0	9.3	0.9	0.8	-1.989	1	22.6667	23.1111	MONSOON	SPRING	3	2	11.9293	19.8147	8	1	1	1	1	1
11-111266	22.7	99	20	6	2.9019	5	39.5714	1	2480	3 or greater	19.9025	Normal	0	1	11.3	0.9	0.6	-1.9244	1	21.0398	22.7457	MONSOON	SPRING	2	2	12.4678	13.1989	13	2	2	1	0	0
11-066458	23	99	19	9	-0.292702	3	33.7143	1	1730	3 or greater	22.245	Normal	1	0	12.2	0.9	1	-0.9187	0	20.3787	21.0344	MONSOON	SPRING	2	2	15.3266	19.7623	1	0	1	0	1	0
11-112260	22.2	99	18	8	5.46792	5	38	1	2500	3 or greater	17.4728	Underweight	0	1	11.4	1	0.8	-1.2928	1	20.2449	20.4549	MONSOON	SPRING	2	2	15.5296	19.8354	10	2	2	1	0	0
11-105381	22.2	1	27	8	-1.36824	1	40.4286	0	2330	1-2	17.6942	Underweight	0	1	13.3	1	0.8	-2.6651	1	16.7559	17.3368	MONSOON	SPRING	1	1	23.076	19.7316	12	2	2	0	0	1
11-067633	23.3	1	22	12	0.772664	4	40.1429	0	3420	1-2	19.2649	Normal	0	0	11	0.8	0.9	0.0411	0	21.5946	23.7899	MONSOON	SUMMER	3	2	19.1023	16.1814	12	2	2	1	1	0
11-105362	21.4	99	18	6	-1.26733	2	38.8571	0	2500	3 or greater	19.1311	Normal	0	1	11.9	1	0.9	-1.7974	1	18.2615	19.7936	MONSOON	SPRING	2	1	7.7071	20.6565	12	2	2	1	1	0
11-062675	25.5	2	24	5	-0.316261	3	40.2857	1	2650	1-2	23.5021	Normal	0	0	12.2	1.1	0.9	-1.7052	1	21.2817	22.6642	MONSOON	SPRING	2	2	9.5982	19.5115	4	0	1	0	1	0
11-061661	19.6	1	22	7	-0.273773	3	39.5714	1	2900	1-2	14.7632	Underweight	0	1	11.1	1	0.9	-0.8159	0	16.5293	16.7558	MONSOON	SPRING	1	1	21.9246	18.5291	7	1	1	1	1	0
11-069542	21.4	2	27	5	-1.65351	1	38.5714	0	2590	1-2	16.814	Underweight	0	1	9.1	1	0.9	-1.4712	1	18.018	17.935	MONSOON	SUMMER	1	1	17.2949	15.0963	8	1	1	1	1	1
11-104427	21.5	2	26	10	0.268226	4	41.1429	0	2330	1-2	17.5923	Underweight	0	1	9.9	0.5	0.8	-2.8422	1	16.7105	18.7387	MONSOON	SPRING	2	1	19.3591	17.0058	11	2	2	1	1	0
11-112269	21	2	25	5	0.113328	3	41.2857	0	3030	1-2	17.7954	Underweight	0	1	14.4	1	0.7	-1.3201	1	18.9906	21.3811	MONSOON	SPRING	2	2	8.021	16.7095	11	2	2	0	0	1
11-111269	27.6	2	22	8	0.274688	4	38.8571	1	2840	1-2	30.1922	Overweight	0	0	13.3	1	0.8	-0.7163	0	28.308	29.3399	MONSOON	SPRING	3	3		18.3929	11	2	2	0	1	1
11-111276	19.3	1	21	8	-0.172868	3	40.4286	0	3090	1-2	16.0472	Underweight	0	1	10.9	0.8	0.9	-0.8991	0	20.3046	20.1175	MONSOON	SUMMER	2	2	16.0189	13.4737	15	3	2	1	1	0
11-109331	21.4	99	20	9	-0.102734	3	38.8571	1	2850	3 or greater	15.5234	Underweight	0	1	10.5	0.8	0.9	-0.6889	0	18.5962	17.7582	MONSOON	SPRING	1	2	11.3709	20.144	10	2	2	1	1	0
11-106393	26.7	4	28	9	0.436888	4	39.5714	1	3660	3 or greater	25.4754	Overweight	0	0	9.7	0.8	0.8	1.0916	0	25.3836	26.0721	MONSOON	SPRING	3	3	11.9106	15.1258	7	1	1	1	1	0
11-066464	23	2	24	8	0.780793	4	39.8571	1	2820	1-2	16.7805	Underweight	0	0	10.9	0.8	0.8	-1.1284	0	17.1169	17.8739	MONSOON	SUMMER	1	1	19.7116	13.5202	7	1	1	1	1	0
11-068608	23.5	2	26	7	-0.633229	2	39.2857	1	2560	1-2	18.1309	Underweight	0	0	12	0.9	0.7	-1.6274	1	19.167	19.8145	MONSOON	SPRING	2	2	7.1618	16.4986	17	3	2	0	1	1
11-105377	22.4	0	25	5	-0.510803	3	38.8571	0	2530	Nulliparous	20.6593	Normal	0	1	12.2	0.7	0.7	-1.7266	1	20.7989	21.4968	MONSOON	SPRING	2	2	13.2865	20.0277	8	1	1	0	1	0
11-065499	21.1	2	27	8	0.229403	4	39.2857	1	2720	1-2	22.4943	Normal	0	1	12.1	0.8	0.8	-1.2033	0	23.0587	24.9131	MONSOON	SPRING	3	3	8.8581	16.5811	9	1	1	0	1	1
11-111272	21.5	3	27	5	0.274688	4	39.4286	1	2070	3 or greater	17.9104	Underweight	0	1	9	1	0.4	-2.8382	1	18.3036	17.9541	MONSOON	SUMMER	1	1	14.5203	14.1479	15	3	2	1	0	0
11-111274	25.6	1	23	8	-0.661875	2	37.8571	0	2720	1-2	21.8148	Normal	0	0	11.7	0.9	0.8	-0.8399	0	22.5046	22.5477	MONSOON	SPRING	2	2	31.9742	16.7948	9	1	1	1	1	0
11-105378	25.2	1	25	8	0.444442	4	41.7143	0	3400	1-2	21.5556	Normal	0	0	10.5	1	1	-0.4946	0	22.4889	22.4889	MONSOON	SPRING	2	2	15.5306	20.9687	12	2	2	1	1	1
11-065497	20	0	25	8	0.0602917	3	39.2857	0	4010	Nulliparous	16.2103	Underweight	0	1	9.7	1	0.1	1.6519	0	16.6617		MONSOON	SUMMER		1	26.6363	20.8103				1	0	0
11-109322	23.6	1	23	10	3.77801	5	39.8571	0	2890	1-2	22.6046	Normal	0	0	11.7	1	0.9	-1.2115	0	22.1631		MONSOON	SPRING		2	24.242	13.5843				1	1	0
11-111270	22.6	2	20	9	-0.172868	3	40.5714	0	3000	1-2	19.1113	Normal	0	1	11.6	0.8	0.8	-1.1758	0	20.9058	22.8348	MONSOON	SPRING	2	2	18.7885	34.8078	8	1	1	1	0	0
11-109329	24.3	1	25	10	-0.102734	3	40.4286	1	2290	1-2	25.2996	Overweight	0	0	12.1	1.2	0.6	-2.6046	1	27.6365	25.7568	MONSOON	SPRING	3	3	10.4082	26.9964	8	1	1	0	1	0
11-062680	21.1	1	22	3	-1.86958	1	38.8571	0	4260	1-2	18.7384	Normal	0	1	10.7	0.7	0.6	2.2609	0	14.7719		MONSOON	SPRING		1	17.8958	32.398				1	1	1
11-165524	22	99	20	6	-2.00694	1	41.1429	1	2900	3 or greater	18.0455	Underweight	0	1	11.7	1.4	0.8	-1.2842	1	21.8998	22.6006	MONSOON	SPRING	2	2	13.2818	25.6673	8	1	1	1	1	0
11-104447	21.3	1	25	8	4.74948	5	39.2857	1	2810	1-2	18.1461	Underweight	0	1	12.2	1	0.9	-0.9595	0	21.551	22.6326	MONSOON	SUMMER	2	2	15.0884	28.4203	12	2	2	0	1	1
11-105380	22.5	99	19	8	-1.36824	1	38.1429	1	2400	3 or greater	18.4897	Underweight	0	1	10.1	1.1	1	-1.6204	1	19.3926	19.5216	MONSOON	SPRING	2	2	36.2459	51.3208	12	2	2	1	1	0
11-165526	29.1	99	19	7	1.83312	5	40.7143	0	3170	3 or greater	28.6057	Overweight	0	0	10.9	1	0.8	-0.7871	0	30.3812	31.4859	MONSOON	SPRING	3	3	16.9675	44.4778	9	1	1	1	1	0
11-112275	24.2	1	25	9	-1.21034	2	39	1	3100	1-2	18.8324	Normal	0	0	11.7	1.3	1	-0.0722	0	19.6845	20.5793	MONSOON	SPRING	2	2	14.7545	30.6175	14	2	2	1	1	0
11-066463	20	0	18	4	-2.05954	1	36.8571	0	1890	Nulliparous	18.5309	Normal	1	1	9.9	1	0.9	-2.3628	1	15.8488	17.0192	MONSOON	SPRING	1	1	13.4763	32.9322	2	0	1	1	1	1
11-067632	26.4	1	27	8	1.12257	5	39	1	2250	1-2	21.9175	Normal	0	0	12	1.1	0.7	-2.307	1	24.0904	24.3266	MONSOON	SPRING	3	3	21.6192	45.8363	20	3	2	0	1	1
11-112277	21.9	99	18	9	0.319466	4	41.4286	1	3310	3 or greater	17.8319	Underweight	0	1	11.1	0.9	0.7	-0.2659	0	18.0842	21.2384	MONSOON	SPRING	2	1	3.5478	26.9382	12	2	2	1	1	0
11-068593	26.4	1	23	9	0.153069	3	39.2857	0	2800	1-2	19.4381	Normal	0	0	11.5	1	0.4	-1.2288	0	21.6857	22.2268	MONSOON	SPRING	2	2	23.5707	50.6688	12	2	2	1	1	0
11-069537	22	99	20	11	2.48857	5	40.4286	0	2550	3 or greater	20.8949	Normal	0	1	12.1	0.9	0.3	-2.2026	1	20.6035		MONSOON	SPRING		2	12.427	43.0961				0	1	0
11-068601	21.5	3	29	5	0.153069	3	39.5714	1	2420	3 or greater	18.9255	Normal	0	1	10.5	1.2	0.8	-2.0731	1	18.4676	18.9764	MONSOON	SPRING	2	1	22.728	29.5685	9	1	1	1	1	0
11-062684	21.1	2	30	5	-0.308881	3	36.5714	0	2500	1-2	15.7206	Underweight	1	1	9.7	0.7	0.7	-0.781	0	15.4894	16.26	MONSOON	SPRING	1	1	24.6637	33.9764	6	1	1	1	1	0
11-105374	22.5	1	23	0	-2.86437	1	38.5714	0	2320	1-2	21.0962	Normal	0	1	11.8	0.8	0.7	-2.1036	1	20.6079	21.9752	MONSOON	SPRING	2	2	7.0347	37.8822	10	2	2	1	1	0
11-066459	26.5	2	24	8	-0.292702	3	37.2857	0	2720	1-2	24.3359	Normal	0	0	13.9	1.2	0.8	-0.5737	0	23.8281	24.8047	MONSOON	SPRING	3	3	23.1205	29.4061	10	2	2	0	1	0
11-065503	23	99	18	8	-1.36824	1	42.7143	0	2710	3 or greater	18.9221	Normal	0	0	11.2	0.8	0.8	-2.4157	1	19.8451	20.9989	MONSOON	SPRING	2	2	10.983	21.1093	1	0	1	1	1	1
11-062678	28.1	99	20	11	1.51184	5	37.8571	1	2290	3 or greater	24.2064	Normal	0	0	9.1	0.8	0.6	-1.7905	1	23.5148	25.9786	MONSOON	SPRING	3	3	14.869	26.4813	13	2	2	1	1	0
11-064555	23.1	2	25	9	0.411619	4	37.7143	1	1980	1-2	21.3106	Normal	0	0	11	1.2	1.2	-2.499	1	21.1155	20.5303	MONSOON	SPRING	2	2	26.8363	41.58	9	1	1	1	0	0
11-061662	26.7	4	30	3	-3.09666	1	38.8571	1	2870	3 or greater	22.3924	Normal	0	0	13	1	0.1	-0.6342	0	23.952	23.9149	MONSOON	SPRING	3	3	6.5558	30.7072	6	1	1	0	1	1
11-165525	22.6	99	19	10	2.00933	5	40.8571	1	3400	3 or greater	18.2121	Underweight	0	1	12.6	0.8	0.8	0.1077	0	21.1056	21.2332	MONSOON	SPRING	2	2	12.005	26.9958	1	0	1	0	1	1
11-106392	22.1	99	20	6	-0.644658	2	41.2857	0	2710	3 or greater	18.7306	Normal	0	1	10.2	0.7	0.8	-2.0837	1	21.7125	20.4079	MONSOON	SPRING	2	2	8.8026	40.74	7	1	1	1	1	0
11-165537	24.1	99	22	16	0.195557	3	37.5714	0	2650	3 or greater	20.8799	Normal	0	0	8.9	1.1	0.7	-0.8878	0	19.453	21.308	MONSOON	SUMMER	2	2	15.2094	25.3277	10	2	2	1	1	0
11-068598	23.3	1	21	8	4.41165	5	40.8571	0	3340	1-2	18.6478	Normal	0	0	10.1	1.1	0.8	-0.3934	0	20.3594	21.1702	MONSOON	SUMMER	2	2	18.7801	27.9041	17	3	2	1	1	1
11-061656	22.2	99	20	10	0.833829	4	40	1	2860	3 or greater	19.4379	Normal	0	1	7.6	0.9	1	-1.0667	0	20.5413	20.7111	MONSOON	SPRING	2	2	13.9874	21.6666	10	2	2	1	0	0
11-107333	29	1	25	5	1.06707	4	40.4286	1	2930	1-2	27.3366	Overweight	0	0	13.2	1.1	0.9	-1.0096	0	26.5375	28.346	MONSOON	SPRING	3	3	18.8007	37.0819	17	3	2	0	1	1
11-066466	21	1	23	9	3.7357	5	40.5714	1	3630	1-2	17.2537	Underweight	0	1	11.7	0.9		0.7373	0	17.8103	19.0427		SUMMER	2	1	9.9983		1	0	1	1	1
11-107345	22.6	99	18	9	-0.424038	3	38.8571	1	2650	3 or greater	16.6279	Underweight	0	1	11.5	0.8		-1.2345	0	18.3591	19.4059		SPRING	2	1	12.0946		9	1	1	1	1
11-104448	22.7	3	30	5	-1.11243	2	36.8571	1	2130	3 or greater	19.4514	Normal	1	1	12.9	0.6		-1.761	1	19.2268	20.799		SPRING	2	2	15.2513		8	1	1	0	0
11-070565	20.7	1	29	4	-0.308881	3	39.2857	0	3730	1-2	17.6661	Underweight	0	1	12.8	0.9		1.0535	0	17.5603	17.8777		SPRING	1	1	20.4619		6	1	1	0	1
11-111273	22.7	2	27	3	0.411619	4	39	1	2870	1-2	20.9985	Normal	0	1	11.2	0.9		-0.6894	0	21.2444	21.4411		SUMMER	2	2	7.9161		15	3	2	1	1
11-064552	25	1	22	2	-0.308881	3	39	1	2660	1-2	20.3141	Normal	0	0	9.3	1		-1.2611	0	21.4877	22.5803		SPRING	2	2	13.1882		8	1	1	1	1
11-107352	23.7	99	22	12	0.386835	4	39.5714	0	2800	3 or greater	23.2332	Normal	0	0	10	1.1		-1.3345	1	22.5827	24.1161		SUMMER	3	2	17.4293		6	1	1	1	1
11-068594	27.2	2	26	8	5.63873	5	40.4286	1	3070	1-2	24.8242	Normal	0	0	11.6	1.1		-0.6324	0	23.1093	23.9259		SPRING	3	3	31.1365		6	1	1	1	1
11-068605	25.5	1	21	10	0.337442	4	35.7143	1	2440	1-2	20.3061	Normal	1	0	11.3	1.1	0.7	-0.2683	0	21.3587	21.7534	MONSOON	SPRING	2	2	20.34		14	2	2	1	1	0
11-111271	19.6	99	18	7	0.274688	4	38.8571	0	2210	3 or greater	16.4396	Underweight	0	1	11.1	1.7	0.9	-2.4416	1	16.8275	17.264	MONSOON	SPRING	1	1	14.4511		6	1	1	1	1	0
11-069538	26	5	40	4	1.93402	5	39.1429	0	3000	3 or greater	23.5504	Normal	0	0		0.9		-0.6633	0	22.9405	22.0492		SPRING	2	2	28.106		4	0	1		1
11-106422	20.1	99	22	5	-1.81656	1	39.2857	0	2120	3 or greater	19.4948	Normal	0	1	10.3	1.2		-2.7589	1	20.1864	19.8838		SPRING	2	2	13.6404		12	2	2	1	1

## Sheet: DATA DICTIONARY
WHOWID	Participant ID
MATMUAC_BASELINE	Maternal mid-upper arm circumference at baseline
PARITY_BASELINE	Parity
MOTHERAGE_BASELINE	Maternal age
MOTHEREDU_BASELINE	Maternal years of education
wi2_SES	Household wealth index
wealth_quintile_1_SES	Household wealth index quintile
GESTATIONAL_AGE_BIRTH	Infant gestational age
INFANT_SEX	Infant sex
BIRTH_WEIGHT_AVG	Birthweight
PARITY_CAT	Parity category
MATBMI	Maternal BMI at baseline
MATBMI_CAT	Maternal BMI category at baseline
PRETERM	Preterm status
muac_low	Muac <23
HB	Maternal hemoglobin
miris_true_protein_v1	Human milk protein at T1
miris_true_protein_v2	Human milk protein at T2
WeightZScore	Birthweight for gestational age z-score
SGA	Small-for-gestational age status
bmi_pn2	Maternal BMI at T2
bmi_pn1	Maternal BMI at T1
season_bm2	Season of T2 human milk collection
season_bm1	Season of T1 human milk collection
bmicat_pn1	Maternal BMI category at T1
bmicat_pn2	Maternal BMI category at T2
lf_bode_mgdl1	Human milk lactoferrin at T1
lf_bode_mgdl2	Human milk lactoferrin at T2
mat_deptot_postnatal_t1	Maternal postnatal depression score
matdep_cat_pn	Maternal postnatal depression category (4 groups)
matdep_cat2_pn	Maternal postnatal depression category (2 groups)
anemia_12	Maternal anemia status
exbm_t1	Exclusive breastfeeding status at T1
exbm_t2	Exclusive breastfeeding status at T2
